# Supplementary material for: TP53 Expression Status Alters Hemoglobinization and Ferroptosis Sensitivity in K-562 Cells
Source: Int J Mol Sci. 2025 Aug 28;26(17):8359. doi: 10.3390/ijms26178359 (PMC12428174; doi:10.3390/ijms26178359)
Supplement: Supplementary file 1 [file ijms-26-08359-s001.zip]

Archive with 1 entries (1 files):
- ijms-3750853-supplementary.xlsx
