# Supplementary material for: TP53 Expression Status Alters Hemoglobinization and Ferroptosis Sensitivity in K-562 Cells
Source: Int J Mol Sci. 2025 Aug 28;26(17):8359. doi: 10.3390/ijms26178359 (PMC12428174; doi:10.3390/ijms26178359)
Supplement: Supplementary file 1 [file ijms-26-08359-s001.zip › ijms-3750853-supplementary.xlsx]

## Sheet: Table S1
qPCR Primer Sequences
Gene Symbol	Forward Primer	Reverse Primer
TFRC	5′agttgaacaaagtggcacgagcag	5′agcagttggctgttgtacctctca
ALAS1	5’CCTCCGGCCAGTGAGAAAGA	5’CTGCCAGGAAAGGGCATTTG
ALAS2	5’ACAGTGCTGCCCAGTGCTTG	5’TCCGACAGCATGAAGGGACA
FLVCR	5’TGACCATTCTCCTTTGAGGAA	5’CAGTGGTAGGCACTGTGGAA
GLYCA	5’ATACGCACAAACGGGACACA	5’TACCCTTTCTCCGGTTTCCT
HO-2	5’CACGATGGGAAAGGAGACAT	5’CCCTAGCTGCTGGACTCTTG

## Sheet: Table S2
Sample	ACer(FA) 52:2;O3	ACer(FA) 54:2;O3	CAR 12:0	CAR 14:0	CAR 14:1	CAR 16:0	CAR 16:0;O	CAR 16:1	CAR 18:0	CAR 18:0;O	CAR 18:1	CAR 18:2	CAR 20:0	CAR 22:0	CAR 4:0	CAR 5:0	Cer 16:1;O2/16:0	Cer 16:1;O2/23:0	Cer 18:0;(OH)2/16:0	Cer 18:0;(OH)2/18:0	Cer 18:0;(OH)2/20:0	Cer 18:0;(OH)2/22:0	Cer 18:0;(OH)2/24:0	Cer 18:0;(OH)3/24:0	Cer 18:0;O2/24:1	Cer 18:0;O3/24:1	Cer 18:1;O2/16:0	Cer 18:1;O2/18:0	Cer 18:1;O2/20:0	Cer 18:1;O2/22:0	Cer 18:1;O2/23:0	Cer 18:1;O2/24:0	Cer 18:1;O2/24:1	Cer 18:1;O2/25:0	Cer 18:1;O2/26:0	Cer 18:2;O2/16:0	Cer 18:2;O2/18:0	Cer 18:2;O2/20:0	Cer 18:2;O2/22:0	Cer 18:2;O2/23:0	Cer 18:2;O2/24:1	Cer 18:2;O2/24:2	Cer 18:2;O2/25:0	Cer 18:2;O2/26:1	Cer 40:2;O3	Cer 40:4;O	Cer 42:3;O3	Cer 42:4;O	Cer 42:4;O3
Null 1	317831	48829.4	4798.39	75061.1	46317.2	424607	10385	69647.9	727375	22918.6	746498	40889	35408	130084	11196.9	85122.5	102790	80904.2	747997	646656	171182	454184	788799	267246	1.03e+06	207600	739496	202112	203888	1.3027e+06	494399	3.54539e+06	3.47652e+06	102766	106581	120116	28337	47942	547323	174456	1.40961e+06	64527	47855.8	53453.7	19018.7	47378.1	25771.2	1385454	9689.4
Null 2	257385	41181.5	8039.01	81988.3	51786.6	522988	8965.75	82162.6	985252	18591.8	844808	48925	36836.2	112973	8067.58	96554.7	122034	109079	680891	631817	195533	636687	1.0435e+06	349696	975980	256783	979283	281311	336772	2.47018e+06	1.04422e+06	6.40511e+06	5.1163e+06	159800	177583	127811	32580.3	45735.1	726846	175757	1.74448e+06	66427.3	67080.5	67004.5	19133.5	49463.3	17137.1	1753484	7183.5
Null 3	450121	63652	5311.4	64877.9	26873.3	377033	8698.75	66743.9	658405	16672.8	693580	34313.6	34846	84845.4	9241.84	83899	84499.7	79682.3	744775	827997	231350	686847	1.14395e+06	377085	886371	198049	762897	226531	258543	1.98094e+06	844439	5.52846e+06	3.40952e+06	152007	164444	82558.9	22394	32436.6	443668	116722	1.11839e+06	47695.8	51360.4	47266	19962.2	36093.8	16857.7	1145101	3875.5
WT 1	419376	91635.5	6738.84	60830.6	13325.8	357969	16752.8	33018.5	149574	17792.6	129459	15769.5	7995.32	129621	7907.9	46640.4	53616.9	28528	134328	161303	25926.6	47147.2	39050.9	83454.5	39587.8	87958.3	674781	352744	76776.4	308283	158160	442868	529711	20776.4	26123.3	107682	68968.5	47271.8	187651	55792.5	364248	48846.8	10706.6	20749.5	47542.2	34623.4	67905.7	346385	77573.2
WT 2	1.53435e+06	342310	6451.32	80107.9	13045.9	548195	24691.7	35828.7	342030	32118.9	143950	16051.4	15011.5	92048.7	11593.4	94298.5	59894.1	52797.9	203295	298778	53827.8	123716	110375	98081	61763	69701.1	980290	729304	172188	882625	452430	1.36027e+06	838172	47338.3	44973.7	108518	77249.3	62914.9	212518	76593.7	457409	61144.4	16561.7	25755.1	119803	49551.5	111524	419953	105585
WT 3	1.5047e+06	330034	10708.3	118453	20752.9	945757	32725.4	66509.8	504580	37326.9	310929	27218.1	15149.2	117180	14168	116488	60902.2	55568.3	182496	284551	52341.2	107798	90816.7	112346	79213	86751	853104	639807	185207	826565	408194	1.28752e+06	1.14002e+06	39983.6	44447.1	129303	79403	86447.8	348085	110972	727033	97731	20546.1	34618.9	121063	63819.7	138291	689905	119217
R15H 1	1.35667e+06	385652	1895.71	33756.3	6398.23	420125	8779.52	25235.6	242023	7868.43	126515	13713.2	5319.9	74803.6	7870.38	46941	106185	65972.3	423659	329607	73308	158873	110620	99303.7	71071.2	98196	2.06421e+06	1.13984e+06	252815	1.10555e+06	533956	1.55074e+06	1.02432e+06	49862	59756.7	129246	139263	66723.2	194373	46484	394896	41899.5	17283.5	31874.3	282472	44459	278823	350383	167538
R15H 2	1.29454e+06	364528	2513.58	29997.7	6995.49	426910	11229.7	17518.7	254714	11370.3	106815	9384.83	7103.51	71856.1	6665.69	45237.2	113566	67237.6	423574	330512	66647.2	134534	90281.5	105948	74497.4	96842.5	1.86289e+06	1.13564e+06	245031	1.00836e+06	469443	1.41224e+06	1.18452e+06	42760.8	51665.6	125595	132591	77205.5	224272	51726	462820	52952.3	20603.4	33540.1	261862	50065.8	263072	437554	165188
R15H 3	1.33066e+06	397830	3111.78	36960.7	6939.77	526113	13776.2	22806.6	334663	12775.4	130316	14976.5	9030.19	94070.9	10735.3	58145.8	123894	111259	569550	565542	132830	288774	198496	122868	108039	128703	2.76446e+06	1.94191e+06	469448	2.06824e+06	937149	2.85933e+06	1.55087e+06	85926.6	101828	134618	154268	98757.6	298437	77443.8	541611	62235.9	24977.5	47399.8	319295	59545.8	364901	485481	198506
R282W 1	781524	174608	6791.05	76379.4	16600.4	477787	19378.2	46780.2	248245	25296.1	169942	18730	10110.7	101408	6942.3	53159.3	50125.6	26231.5	126586	205621	31337.7	63917.1	62614.6	69760.8	41923.2	55010.6	648918	322838	76084.8	392051	194605	638758	483958	24360.9	22519.4	102174	60522.9	40381.2	156408	46127.6	323898	42226.9	11250.9	15681.5	54577.8	33521.2	66714.3	298680	83604.5
R282W 2	489067	109168	4410.68	64956.5	11974.9	384202	12035.8	39509.7	150008	12921.6	133018	15892.7	8220.58	111044	6074.12	36883.7	48962.3	26714	151300	175742	27601.2	49607.8	44527.1	57172.4	35441.6	42559.2	810985	342345	67849.5	331444	169167	467813	423893	17485	21191.8	94763.9	69216.8	32758.5	131932	34539.8	236729	30202.9	9313.95	15331.9	48363.3	23809.4	56491.3	228240	66579.1
R282W 3	329445	83208.4	3900.88	44477.9	10196	283984	9646.37	31451.1	109116	10178.4	111849	14988.2	5028.47	84001.1	5780.2	42721.7	34037	18393.6	110517	130152	24544.9	42066.7	36436.4	56971.9	25191.7	43948.8	669603	216152	45454.9	233619	114184	333918	296944	15974.3	15861	87902.3	55575.5	21356.9	99058.2	25772.3	176928	22130.6	7256.3	9520.54	33662	20980.8	42919.3	158279	52118.1
[truncated: 517 more columns]

## Sheet: Table S3
Compound	f.value	p.value	-log10(p)	FDR	Fisher's LSD
PC O-16:0/18:2	17336	1.3767e-15	14.861	7.7921e-13	r175h - null; r282w - null; wt - null
MMPE 18:0_18:1	1930.4	8.9067e-12	11.05	2.5206e-09	null - r175h; null - r282w; null - wt; r175h - r282w; wt - r282w
PC O-24:1/18:1	778.4	3.3391e-10	9.4764	6.2997e-08	null - r175h; null - r282w; null - wt
PC 18:0_22:1	598.64	9.5022e-10	9.0222	1.3446e-07	null - r175h; null - r282w; null - wt; r282w - r175h; wt - r175h; wt - r282w
SE 27:1/20:5	545.42	1.3764e-09	8.8613	1.5581e-07	null - r175h; null - r282w; null - wt; r282w - r175h; wt - r175h; wt - r282w
PE P-18:0/18:1	484.42	2.2059e-09	8.6564	2.0809e-07	null - r175h; null - r282w; null - wt; r282w - r175h; wt - r175h; wt - r282w
PE 18:0_22:6	448.01	3.0094e-09	8.5215	2.4333e-07	r175h - null; r282w - null; wt - null; r175h - r282w; r175h - wt
SE 27:1/18:3	419.2	3.9191e-09	8.4068	2.4911e-07	null - r175h; null - r282w; null - wt; r282w - r175h; wt - r175h; wt - r282w
SE 27:1/20:4	407.49	4.3857e-09	8.358	2.4911e-07	null - r175h; null - r282w; null - wt; r282w - r175h; wt - r175h; wt - r282w
DG 16:0_24:1	407.13	4.4011e-09	8.3564	2.4911e-07	null - r175h; null - r282w; null - wt; wt - r175h; wt - r282w
PE O-17:1_22:1	395.45	4.9406e-09	8.3062	2.5422e-07	null - r175h; null - r282w; null - wt
PC 16:0_18:2	385.82	5.4486e-09	8.2637	2.5699e-07	null - r175h; null - r282w; null - wt; r282w - r175h; wt - r175h
Cer 40:2;O3	357.43	7.3788e-09	8.132	3.1567e-07	r175h - null; r282w - null; wt - null; r175h - r282w; r175h - wt; wt - r282w
DG 18:1_24:1	352.38	7.8082e-09	8.1075	3.1567e-07	null - r175h; null - r282w; null - wt; wt - r175h; wt - r282w
Cer 18:0;O2/24:1	326.75	1.0534e-08	7.9774	3.9035e-07	null - r175h; null - r282w; null - wt; r175h - r282w; r175h - wt; wt - r282w
PI 18:1_19:2	322.94	1.1035e-08	7.9572	3.9035e-07	r175h - null; r282w - null; wt - null
Cer 42:3;O3	301.43	1.4501e-08	7.8386	4.7619e-07	r175h - null; r282w - null; wt - null; r175h - r282w; r175h - wt; wt - r282w
MMPE 18:1_18:1	291.41	1.6578e-08	7.7805	4.7619e-07	null - r175h; null - r282w; null - wt
PC 18:1_24:1	291.24	1.6617e-08	7.7795	4.7619e-07	null - r175h; null - r282w; null - wt; wt - r175h; wt - r282w
PC 18:1_24:0	290.32	1.6827e-08	7.774	4.7619e-07	null - r175h; null - r282w; null - wt
OxTG 18:0_18:1_22:4 Ke_or_Epoxy	279.38	1.959e-08	7.708	5.28e-07	r175h - null; r282w - null; wt - null; r175h - r282w; wt - r282w
PC O-22:0/18:1	264.94	2.4168e-08	7.6168	5.9914e-07	null - r175h; null - r282w; null - wt; wt - r175h; wt - r282w
PC 18:1_20:0	264.45	2.4347e-08	7.6136	5.9914e-07	null - r175h; null - r282w; null - wt; r282w - r175h; wt - r175h
OxPI 18:0_20:3 1O 1Cyc	260.84	2.5707e-08	7.5899	6.0626e-07	r175h - null; r282w - null; wt - null; r175h - r282w; r175h - wt; wt - r282w
PG 16:0_20:4	251.69	2.9605e-08	7.5286	6.7026e-07	r175h - null; r282w - null; wt - null; r175h - r282w; r175h - wt; wt - r282w
PE 17:0_18:1	247.41	3.1681e-08	7.4992	6.8968e-07	r175h - null; r282w - null; wt - null; r175h - r282w; r175h - wt; wt - r282w
PE 16:0_17:1	232.27	4.066e-08	7.3908	8.3097e-07	r175h - null; r282w - null; wt - null; r175h - r282w; wt - r282w
SE 27:1/18:2	230.8	4.1695e-08	7.3799	8.3097e-07	null - r175h; null - r282w; null - wt; r282w - r175h; wt - r175h; wt - r282w
OxTG 18:1_18:1_22:2 Ke_or_Epoxy	229.53	4.2614e-08	7.3705	8.3097e-07	r175h - null; r282w - null; wt - null; r175h - r282w; wt - r282w
DG 18:1_26:1	227.62	4.4044e-08	7.3561	8.3097e-07	null - r175h; null - r282w; null - wt; wt - r282w
SPB 18:0;(OH)2	223.26	4.7535e-08	7.323	8.679e-07	null - r175h; null - r282w; null - wt
PE 16:0_18:1	221.41	4.9126e-08	7.3087	8.6892e-07	r175h - null; r282w - null; wt - null; r175h - r282w; wt - r282w
CAR 16:0;O	200.01	7.3358e-08	7.1346	1.237e-06	r175h - null; r282w - null; wt - null; r282w - r175h; wt - r175h; wt - r282w
PC 18:1_26:0	199.36	7.431e-08	7.129	1.237e-06	null - r175h; null - r282w; null - wt
TG 18:1_24:1_26:0	195.92	7.9578e-08	7.0992	1.2869e-06	null - r175h; null - r282w; null - wt; r175h - r282w; r175h - wt
TG 18:1_22:0_24:0	194.49	8.1922e-08	7.0866	1.288e-06	null - r175h; null - r282w; null - wt; r175h - wt; r282w - wt
PE P-16:0/18:1	185.31	9.9102e-08	7.0039	1.516e-06	null - r175h; null - r282w; null - wt; wt - r175h; wt - r282w
PE O-18:0/22:2	182.4	1.0548e-07	6.9768	1.5711e-06	null - r175h; null - r282w; null - wt
DG 18:1_24:0	178.49	1.1486e-07	6.9398	1.621e-06	null - r175h; null - r282w; null - wt; wt - r282w
PE 18:0_22:4	177.59	1.1716e-07	6.9312	1.621e-06	r175h - null; r282w - null; wt - null; r175h - r282w; wt - r282w
PE 18:0_20:3	177.49	1.1742e-07	6.9303	1.621e-06	r175h - null; r282w - null; wt - null; wt - r282w
Cer 42:4;O3	174.36	1.2594e-07	6.8998	1.6972e-06	r175h - null; r282w - null; wt - null; r175h - r282w; r175h - wt
PC O-20:0/18:1	173.23	1.2922e-07	6.8887	1.7009e-06	null - r175h; null - r282w; null - wt; wt - r175h; wt - r282w
DG 18:0_18:1	171.44	1.346e-07	6.871	1.7314e-06	null - r175h; null - r282w; null - wt; wt - r175h; wt - r282w
MMPE 18:0_20:3	166.46	1.5113e-07	6.8206	1.9009e-06	null - r175h; null - r282w; null - wt
OxTG 18:1_18:1_22:1 Ke_or_Epoxy	164.28	1.5919e-07	6.7981	1.9587e-06	r175h - null; r282w - null; wt - null
PG 18:0_20:4	161.64	1.6964e-07	6.7705	2.0429e-06	r175h - null; r282w - null; wt - null; r175h - r282w
DG 18:1_20:1	160.72	1.735e-07	6.7607	2.0459e-06	null - r175h; null - r282w; null - wt; wt - r175h; wt - r282w
vitamin D	159.04	1.8078e-07	6.7429	2.0881e-06	r175h - null; r282w - null; wt - null; r175h - r282w; r175h - wt
DG 18:1_22:1	152.65	2.1235e-07	6.673	2.4038e-06	null - r175h; null - r282w; null - wt; wt - r175h; wt - r282w
PI 18:1_20:4	139.03	3.0641e-07	6.5137	3.4005e-06	r175h - null; r282w - null; wt - null; r175h - r282w; r175h - wt
PE 17:0_20:4	136.56	3.2868e-07	6.4832	3.5044e-06	r175h - null; r282w - null; wt - null; r175h - r282w; r175h - wt
SE 27:1/17:1	136.47	3.2952e-07	6.4821	3.5044e-06	null - r175h; null - r282w; null - wt; r282w - r175h; wt - r175h
PC 14:0_14:0	135.96	3.3434e-07	6.4758	3.5044e-06	r175h - null; r282w - null; wt - null
DG 16:0_22:0	134.69	3.4686e-07	6.4598	3.5695e-06	null - r175h; null - r282w; null - wt
PC 14:0_16:0	128.97	4.1112e-07	6.386	4.1552e-06	r175h - null; r282w - null; wt - null
OxTG 18:0_18:1_20:1 Ke_or_Epoxy	126.17	4.4797e-07	6.3488	4.336e-06	r175h - null; r282w - null; wt - null
PE O-18:0/18:1	126.01	4.5014e-07	6.3466	4.336e-06	null - r175h; null - r282w; null - wt; wt - r175h
TG 18:1_24:0_24:1	125.88	4.5199e-07	6.3449	4.336e-06	null - r175h; null - r282w; null - wt; r175h - wt
PE 18:0_20:4	124.09	4.7793e-07	6.3206	4.5085e-06	r175h - null; r282w - null; wt - null; r175h - r282w; wt - r282w
TG 18:0_18:1_26:0	123.51	4.8683e-07	6.3126	4.5171e-06	null - r175h; null - r282w; null - wt; r175h - r282w; r175h - wt
DG 18:1_24:2	121.26	5.2313e-07	6.2814	4.7756e-06	null - r175h; null - r282w; null - wt; wt - r175h; wt - r282w
PC 18:1_22:0	118.88	5.6523e-07	6.2478	5.0781e-06	null - r175h; null - r282w; null - wt; wt - r175h
HexCer 42:2;O2	118.13	5.7918e-07	6.2372	5.1104e-06	null - r175h; null - r282w; null - wt; r175h - r282w; wt - r282w
DG 17:0_18:0	117.74	5.8688e-07	6.2315	5.1104e-06	null - r175h; null - r282w; null - wt
PC O-16:1/20:4	116.95	6.0234e-07	6.2202	5.1655e-06	r175h - null; r282w - null; wt - null; wt - r175h; wt - r282w
PE P-18:0/20:1	116.46	6.1236e-07	6.213	5.1731e-06	null - r175h; null - r282w; null - wt; wt - r175h
PE O-19:1_18:1	113.8	6.7014e-07	6.1738	5.566e-06	null - r175h; null - r282w; null - wt; wt - r282w
TG 18:1_24:0_24:0	113.44	6.7854e-07	6.1684	5.566e-06	null - r175h; null - r282w; null - wt; r175h - wt; r282w - wt
TG O-20:0_18:1_22:2	109.84	7.6924e-07	6.1139	6.2198e-06	null - r175h; null - r282w; null - wt; r175h - r282w
Cer 18:1;O2/18:0	108.77	7.9933e-07	6.0973	6.3721e-06	r175h - null; r282w - null; wt - null; r175h - r282w; r175h - wt
PE 17:1_18:1	107.15	8.4727e-07	6.072	6.6605e-06	r175h - null; r282w - null; wt - null; r175h - r282w
PE P-18:0/18:2	106.77	8.5927e-07	6.0659	6.6622e-06	null - r175h; null - r282w; null - wt; wt - r175h; wt - r282w
PE 18:1_20:1	104.57	9.3178e-07	6.0307	7.0538e-06	null - r175h; null - r282w; null - wt
PC P-16:1/16:0	104.48	9.3469e-07	6.0293	7.0538e-06	r175h - null; r282w - null; wt - null
OxTG 14:0_14:0_18:1 Ke_or_Epoxy	102.86	9.9334e-07	6.0029	7.3978e-06	r175h - null; r282w - null; wt - null; wt - r175h; wt - r282w
LPC 24:0	98.438	1.1783e-06	5.9287	8.6612e-06	null - r175h; null - r282w; null - wt
TG O-20:1_18:1_24:1	97.769	1.2099e-06	5.9172	8.7798e-06	null - r175h; null - r282w; null - wt; r175h - r282w
PE P-18:0/22:1	96.164	1.2902e-06	5.8893	9.2439e-06	null - r175h; null - r282w; null - wt
TG 18:1_20:1_26:0	94.462	1.3828e-06	5.8592	9.7832e-06	null - r175h; null - r282w; null - wt; r175h - wt
PE P-18:0/20:3	94.158	1.4002e-06	5.8538	9.7843e-06	null - r175h; null - r282w; null - wt; r282w - r175h; wt - r175h
TG 18:0_18:1_24:0	92.389	1.5071e-06	5.8219	1.0381e-05	null - r175h; null - r282w; null - wt; r175h - wt
PE P-16:0/22:2	92.15	1.5223e-06	5.8175	1.0381e-05	null - r175h; null - r282w; null - wt; wt - r175h
PA 16:0_18:2	89.975	1.6699e-06	5.7773	1.1252e-05	null - r175h; null - r282w; null - wt
TG 18:1_18:2_25:0	89.223	1.7251e-06	5.7632	1.1487e-05	null - r175h; null - r282w; null - wt
PE O-17:1_18:1	88.558	1.7758e-06	5.7506	1.1687e-05	null - r175h; null - r282w; null - wt; wt - r282w
DG 18:1_18:1	86.26	1.966e-06	5.7064	1.2698e-05	null - r175h; null - r282w; null - wt; wt - r282w
Hex2Cer 36:1;O2	86.013	1.9879e-06	5.7016	1.2698e-05	r175h - null; r282w - null; wt - null; r175h - r282w
SE 27:1/22:6	85.915	1.9967e-06	5.6997	1.2698e-05	null - r175h; null - r282w; null - wt; r282w - r175h; wt - r175h
OxTG 18:1_18:2_18:1 Ke_or_Epoxy	84.723	2.1075e-06	5.6762	1.3254e-05	r175h - null; r282w - null; wt - null; r175h - r282w; wt - r282w
PS 18:1_18:1	80.851	2.5248e-06	5.5978	1.5704e-05	r175h - null; r282w - null; wt - null; r175h - r282w; r175h - wt; wt - r282w
SM 42:1;O2	80.04	2.625e-06	5.5809	1.615e-05	null - r175h; null - r282w; null - wt
LPC O-24:0	79.712	2.667e-06	5.574	1.6232e-05	null - r175h; null - r282w; null - wt
PC 18:0_18:1	78.921	2.7715e-06	5.5573	1.6688e-05	null - r175h; null - r282w; null - wt; r282w - r175h; wt - r175h
TG 18:1_18:1_25:0	78.586	2.8173e-06	5.5502	1.6785e-05	null - r175h; null - r282w; null - wt; r282w - wt
TG O-16:0_16:0_17:0	76.576	3.1132e-06	5.5068	1.828e-05	r175h - null; r282w - null; wt - null; r175h - r282w; r175h - wt; r282w - wt
DG 16:0_24:0	76.451	3.1328e-06	5.5041	1.828e-05	null - r175h; null - r282w; null - wt
DG 18:1_22:2	76.177	3.1764e-06	5.4981	1.8346e-05	null - r175h; null - r282w; null - wt; wt - r175h; wt - r282w
TG 22:1_24:1_24:1	74.428	3.4736e-06	5.4592	1.9852e-05	null - r175h; null - r282w; null - wt; r175h - wt
PE P-18:0/22:4	74.241	3.5074e-06	5.455	1.9852e-05	null - r175h; null - r282w; null - wt; r175h - r282w; wt - r282w
OxTG 18:1_18:1_18:1 Ke_or_Epoxy	73.978	3.5556e-06	5.4491	1.9925e-05	r175h - null; r282w - null; wt - null; r175h - r282w; wt - r282w
Cer 18:2;O2/18:0	73.107	3.7212e-06	5.4293	2.0649e-05	r175h - null; r282w - null; wt - null; r175h - r282w; r175h - wt
ACer(FA) 54:2;O3	72.806	3.7809e-06	5.4224	2.0776e-05	r175h - null; r282w - null; wt - null; r175h - r282w; r175h - wt
PG O-26:7_18:0	72.116	3.9219e-06	5.4065	2.1344e-05	null - r175h; null - r282w; null - wt; r282w - r175h; wt - r175h; wt - r282w
PG 18:1_20:3	71.893	3.9687e-06	5.4014	2.1393e-05	null - r175h; null - r282w; null - wt; wt - r175h; wt - r282w
TG O-16:0_16:0_18:0	71.71	4.0079e-06	5.3971	2.14e-05	r175h - null; r282w - null; wt - null; r175h - r282w; r175h - wt; r282w - wt
TG 18:1_22:2_24:1	71.509	4.0512e-06	5.3924	2.143e-05	null - r175h; null - r282w; null - wt
TG 18:1_20:1_24:0	71.104	4.1406e-06	5.3829	2.17e-05	null - r175h; null - r282w; null - wt; r175h - wt
TG 18:1_24:1_24:1	70.749	4.2211e-06	5.3746	2.1807e-05	null - r175h; null - r282w; null - wt
TG O-20:1_16:0_24:0	70.675	4.238e-06	5.3728	2.1807e-05	null - r175h; null - r282w; null - wt; r175h - r282w; r175h - wt
DG 18:1_19:1	70.492	4.2803e-06	5.3685	2.1826e-05	null - r175h; null - r282w; null - wt; wt - r175h
OxTG 16:1_18:1_18:1 Ke_or_Epoxy	69.619	4.4901e-06	5.3477	2.2691e-05	r175h - null; r282w - null; wt - null; r175h - r282w; wt - r282w
PC O-16:0/14:0	68.187	4.8629e-06	5.3131	2.433e-05	r175h - null; r282w - null; wt - null; r175h - r282w; wt - r282w
Cer 40:4;O	67.949	4.9285e-06	5.3073	2.433e-05	r175h - null; r282w - null; wt - null; r175h - r282w; wt - r282w
OxTG 16:0_18:0_20:1 OH	67.832	4.9612e-06	5.3044	2.433e-05	null - r175h; null - r282w; null - wt
TG O-18:0_14:0_16:0	67.625	5.0196e-06	5.2993	2.433e-05	r175h - null; r282w - null; wt - null; r175h - wt; r282w - wt
OxPC 16:0_18:1 1O	67.591	5.0293e-06	5.2985	2.433e-05	null - r175h; null - r282w; null - wt
PI 16:0_20:4	67.189	5.1456e-06	5.2886	2.4681e-05	r175h - null; r282w - null; wt - null; r175h - r282w
OxTG 16:0_18:0_18:1 OH	66.866	5.2415e-06	5.2805	2.493e-05	null - r175h; null - r282w; null - wt; r175h - r282w; r175h - wt
CAR 14:0	65.522	5.6653e-06	5.2468	2.6721e-05	r282w - null; wt - null; r282w - r175h; wt - r175h
TG 18:0_18:1_25:0	64.486	6.0216e-06	5.2203	2.8167e-05	null - r175h; null - r282w; null - wt; r282w - wt
DG 17:0_18:1	64.028	6.188e-06	5.2084	2.8708e-05	null - r175h; null - r282w; null - wt
TG 18:1_20:1_24:1	63.464	6.4007e-06	5.1938	2.9454e-05	null - r175h; null - r282w; null - wt
DG 16:0_26:0	63.068	6.556e-06	5.1834	2.9925e-05	null - r175h; null - r282w; null - wt
PE 18:0_20:1	61.993	7.0007e-06	5.1549	3.1699e-05	null - r175h; null - r282w; null - wt; wt - r282w
PE 18:1_24:1	61.863	7.057e-06	5.1514	3.1701e-05	null - r175h; null - r282w; null - wt
TG O-18:1_22:1_24:1	61	7.4461e-06	5.1281	3.3185e-05	null - r175h; null - r282w; null - wt
OxTG 16:0_18:1_20:1 Ke_or_Epoxy	60.766	7.556e-06	5.1217	3.3358e-05	r175h - null; r282w - null; wt - null; r175h - r282w; wt - r282w
Cer 18:2;O2/20:0	60.668	7.6027e-06	5.119	3.3358e-05	r175h - null; r282w - null; wt - null; r175h - r282w; wt - r282w
PC 17:0_18:1	59.648	8.1105e-06	5.091	3.5201e-05	null - r175h; null - r282w; null - wt; wt - r175h
PI 16:1_18:1	59.577	8.1472e-06	5.089	3.5201e-05	r175h - null; r282w - null; wt - null; r175h - r282w
TG O-20:0_18:1_24:1	59.299	8.294e-06	5.0812	3.5563e-05	null - r175h; null - r282w; null - wt; r175h - r282w; r175h - wt
TG 18:1_22:1_24:1	58.602	8.676e-06	5.0617	3.6752e-05	null - r175h; null - r282w; null - wt
TG O-20:0_18:1_22:1	58.558	8.701e-06	5.0604	3.6752e-05	null - r175h; null - r282w; null - wt; r175h - r282w; r175h - wt
PE 18:1_26:1	58.327	8.833e-06	5.0539	3.7033e-05	null - r175h; null - r282w; null - wt; r175h - r282w
TG 17:0_18:1_24:1	57.347	9.4214e-06	5.0259	3.921e-05	null - r175h; null - r282w; null - wt; r282w - wt
DG 16:0_17:0	57.091	9.583e-06	5.0185	3.9591e-05	null - r175h; null - r282w; null - wt; wt - r175h; wt - r282w
PE O-15:1_18:1	55.88	1.0397e-05	4.9831	4.2643e-05	null - r175h; null - r282w; null - wt
PA 16:0_18:1	54.023	1.182e-05	4.9274	4.8131e-05	null - r175h; null - r282w; null - wt; wt - r175h; wt - r282w
TG 16:0_16:0_16:0	52.929	1.2774e-05	4.8937	5.1643e-05	r175h - null; r282w - null; wt - null; r175h - wt
TG 18:1_20:2_24:1	52.781	1.291e-05	4.8891	5.1824e-05	null - r175h; null - r282w; null - wt
TG 16:0_16:0_18:1	51.934	1.3725e-05	4.8625	5.4708e-05	r175h - null; r282w - null; wt - null; r282w - r175h; r282w - wt
DG 16:0_18:0	51.481	1.4188e-05	4.8481	5.6156e-05	null - r175h; null - r282w; null - wt
HexCer 36:1;O2	51.116	1.4575e-05	4.8364	5.6818e-05	r175h - null; r282w - null; wt - null; r175h - r282w; r175h - wt
TG 18:1_18:1_24:1	51.085	1.4609e-05	4.8354	5.6818e-05	null - r175h; null - r282w; null - wt
DG 16:0_18:1	51.041	1.4656e-05	4.834	5.6818e-05	null - r175h; null - r282w; null - wt; wt - r175h; wt - r282w
TG O-18:0_16:0_24:1	50.242	1.5557e-05	4.8081	5.9575e-05	null - r175h; null - r282w; null - wt; r175h - r282w; r175h - wt
OxTG 16:0_16:1_18:1 Ke_or_Epoxy	50.224	1.5578e-05	4.8075	5.9575e-05	r175h - null; r282w - null; wt - null; wt - r175h; wt - r282w
LPC 20:0	50.019	1.5821e-05	4.8008	6.0097e-05	null - r175h; null - r282w; null - wt; wt - r175h
OxTG 16:0_18:0_16:1 OH	49.519	1.6432e-05	4.7843	6.2005e-05	null - r175h; null - r282w; null - wt; r175h - r282w
PS 16:0_18:1	49.152	1.69e-05	4.7721	6.3187e-05	r175h - null; r282w - null; wt - null
DG 18:1_20:2	49.099	1.6969e-05	4.7703	6.3187e-05	null - r175h; null - r282w; null - wt; wt - r282w
PE P-18:0/22:6	48.529	1.7733e-05	4.7512	6.5601e-05	null - r175h; null - r282w; null - wt; r282w - r175h; wt - r175h
TG 16:0_16:0_20:1	47.717	1.8898e-05	4.7236	6.9456e-05	null - r175h; null - r282w; null - wt; r175h - r282w; wt - r282w
PE 16:1_18:1	47.556	1.914e-05	4.7181	6.9892e-05	r175h - null; r282w - null; wt - null
PC 14:0_16:1	47.087	1.9868e-05	4.7019	7.1823e-05	r175h - null; r282w - null; wt - null; r282w - r175h
PC 18:1_22:1	47.053	1.9923e-05	4.7007	7.1823e-05	null - r175h; null - r282w; null - wt; r282w - r175h; wt - r175h
MGDG O-17:0_14:1	46.958	2.0075e-05	4.6973	7.1914e-05	null - r175h; null - r282w; null - wt; wt - r175h
Hex2Cer 34:1;O2	45.677	2.2274e-05	4.6522	7.9289e-05	r175h - null; r282w - null; wt - null; r175h - r282w; wt - r282w
PG 16:0_16:1	45.581	2.2451e-05	4.6488	7.942e-05	r175h - null; r282w - null; wt - null; r175h - r282w; wt - r282w
OxTG 16:0_18:0_22:1 Ke_or_Epoxy	45.433	2.2727e-05	4.6435	7.9899e-05	r175h - null; r282w - null; wt - null; r175h - wt
Cer 18:0;(OH)2/24:0	45.191	2.3189e-05	4.6347	8.1018e-05	null - r175h; null - r282w; null - wt; r175h - r282w; r175h - wt
PI 17:1_18:1	45.055	2.3452e-05	4.6298	8.1433e-05	r175h - null; r282w - null; wt - null; r175h - r282w; r175h - wt; wt - r282w
PC O-16:1/18:1	44.81	2.3936e-05	4.6209	8.2609e-05	null - r175h; null - r282w; null - wt; r282w - r175h; wt - r175h
PC O-18:0/18:2	44.706	2.4147e-05	4.6171	8.2831e-05	r175h - null; r282w - null; wt - null
DG 18:0_20:4	44.203	2.5194e-05	4.5987	8.5903e-05	null - r175h; null - r282w; null - wt; r175h - r282w; wt - r282w
HexCer 44:2;O2	43.55	2.6638e-05	4.5745	9.0283e-05	null - r175h; null - r282w; null - wt; r175h - r282w
PC P-18:1/18:2	43.204	2.7447e-05	4.5615	9.2471e-05	r175h - null; r282w - null; wt - null
PC O-18:0/20:4	43.055	2.7804e-05	4.5559	9.3119e-05	r175h - null; r282w - null; wt - null
CAR 18:0;O	42.901	2.8178e-05	4.5501	9.3818e-05	r282w - null; wt - null; r282w - r175h; wt - r175h
SE 27:1/18:1	42.416	2.9403e-05	4.5316	9.7322e-05	null - r175h; null - r282w; null - wt; r282w - r175h; wt - r175h
CAR 16:0	41.937	3.0678e-05	4.5132	0.00010095	r175h - null; r282w - null; wt - null; wt - r175h
TG 18:1_20:1_25:0	41.568	3.171e-05	4.4988	0.00010335	null - r175h; null - r282w; null - wt; r282w - wt
PG 16:1_16:1	41.546	3.1772e-05	4.498	0.00010335	r175h - null; r282w - null; wt - null; r175h - r282w
TG O-16:0_16:0_18:2	41.466	3.2003e-05	4.4948	0.00010351	r175h - null; r282w - null; wt - null
Hex2Cer 42:2;O2	41.218	3.2727e-05	4.4851	0.00010525	r175h - null; wt - null; r175h - r282w; r175h - wt; wt - r282w
PE 18:2_18:2	40.52	3.4878e-05	4.4574	0.00011153	r175h - null; r282w - null; wt - null
PC O-18:1/16:0	40.393	3.5291e-05	4.4523	0.00011222	r175h - null; r282w - null; wt - null
TG 16:0_18:1_24:0	40.321	3.5524e-05	4.4495	0.00011233	null - r175h; null - r282w; null - wt; r175h - wt
OxTG 16:0_18:1_18:1 Ke_or_Epoxy	40.14	3.6128e-05	4.4422	0.0001136	r175h - null; r282w - null; wt - null; r175h - r282w; wt - r282w
PE 18:0_21:2	39.354	3.8886e-05	4.4102	0.0001216	null - r175h; null - r282w; null - wt; wt - r282w
TG O-18:0_18:1_22:5	39.276	3.9175e-05	4.407	0.00012183	r175h - null; r282w - null; wt - null
Cer 42:5;O	38.951	4.0406e-05	4.3936	0.00012497	r175h - null; r282w - null; wt - null; wt - r175h; wt - r282w
TG 16:0_18:1_25:0	38.506	4.2167e-05	4.375	0.00012971	null - r175h; null - r282w; null - wt; r282w - r175h; r282w - wt
PC P-20:1/18:1	38.415	4.2542e-05	4.3712	0.00013015	r175h - null; r282w - null; wt - null
ACer(FA) 52:2;O3	38.314	4.2959e-05	4.3669	0.0001305	r175h - null; r282w - null; wt - null; r175h - r282w
PE 18:1_18:2	38.276	4.3117e-05	4.3654	0.0001305	r175h - null; r282w - null; wt - null
PE O-16:0/18:1	37.422	4.6882e-05	4.329	0.00014114	null - r175h; null - r282w; null - wt; wt - r175h
HexCer 42:1;O2	37.05	4.865e-05	4.3129	0.00014569	null - r175h; null - r282w; null - wt; r175h - r282w
Cer 18:1;O2/24:1	36.907	4.9353e-05	4.3067	0.00014702	null - r175h; null - r282w; null - wt; r175h - r282w; r175h - wt; wt - r282w
PI 17:0_20:4	36.584	5.0985e-05	4.2926	0.00015109	r175h - null; r282w - null; wt - null; r175h - r282w
TG 16:0_18:0_18:1	36.445	5.1709e-05	4.2864	0.00015243	r175h - null; r282w - null; wt - null; r282w - r175h; r282w - wt
PE 18:1_22:4	35.608	5.6347e-05	4.2491	0.00016525	r175h - null; r282w - null; wt - null
PG 18:0_18:1	35.4	5.758e-05	4.2397	0.00016734	r175h - null; r282w - null; wt - null
PC 14:0_18:2	35.388	5.7653e-05	4.2392	0.00016734	r175h - null; r282w - null; wt - null
PS P-16:0/18:1	35.216	5.8697e-05	4.2314	0.0001695	null - r175h; null - r282w; null - wt
TG 18:1_20:2_25:0	34.307	6.4637e-05	4.1895	0.00018545	null - r175h; null - r282w; null - wt
PE 18:1_22:0	34.273	6.4876e-05	4.1879	0.00018545	null - r175h; null - r282w; null - wt
Cer 18:1;O2/16:0	34.108	6.6038e-05	4.1802	0.00018783	r175h - null; r282w - null; wt - null; r175h - r282w; r175h - wt
TG 18:0_18:1_24:1	33.888	6.7631e-05	4.1699	0.0001914	null - r175h; null - r282w; null - wt
TG 17:0_18:1_18:1	33.316	7.2e-05	4.1427	0.00020275	null - r175h; null - r282w; null - wt
PE 16:1_18:2	32.816	7.6106e-05	4.1186	0.00021325	r175h - null; r282w - null; wt - null
PC 18:0_20:2	32.702	7.7086e-05	4.113	0.00021493	null - r175h; null - r282w; null - wt; r282w - r175h; wt - r175h
DG 18:0_22:4	32.525	7.8641e-05	4.1044	0.00021819	null - r175h; null - r282w; null - wt; wt - r282w
TG O-18:0_16:0_17:0	32.128	8.2255e-05	4.0848	0.00022711	r175h - null; r282w - null; wt - null; r175h - r282w; r175h - wt; r282w - wt
TG O-18:1_16:0_24:1	31.944	8.4008e-05	4.0757	0.00023062	null - r175h; null - r282w; null - wt
TG O-18:0_18:1_22:2	31.909	8.4344e-05	4.0739	0.00023062	null - r175h; null - r282w; null - wt
CAR 12:0	30.716	9.695e-05	4.0135	0.00026381	r282w - null; wt - null; r282w - r175h; wt - r175h
TG O-18:0_18:1_22:4	30.209	0.00010301	3.9871	0.00027898	r175h - null; r282w - null; wt - null
DG 18:0_26:6	29.463	0.00011283	3.9476	0.00030398	null - r175h; null - r282w; null - wt
OxTG 14:0_16:0_18:1 Ke_or_Epoxy	29.393	0.0001138	3.9438	0.00030398	r175h - null; r282w - null; wt - null; wt - r282w
PE 14:0_18:2	29.377	0.00011403	3.943	0.00030398	r175h - null; r282w - null; wt - null; r282w - r175h
SE 27:1/22:4	29.351	0.0001144	3.9416	0.00030398	null - r175h; null - r282w; null - wt; wt - r175h; wt - r282w
OxTG 14:0_18:2_18:1 Ke_or_Epoxy	29.311	0.00011497	3.9394	0.00030408	r175h - null; r282w - null; wt - null; r175h - r282w; wt - r282w
PE P-18:1/18:1	28.136	0.00013336	3.875	0.00035108	null - r175h; null - r282w; null - wt
PG 16:0_18:2	27.886	0.00013773	3.861	0.0003609	r175h - null; r282w - null; wt - null; r175h - r282w; wt - r282w
CL 18:2_18:2_18:2_18:2	27.05	0.00015374	3.8132	0.00040099	r175h - null; r282w - null; wt - null
TG O-16:0_15:0_16:0	26.987	0.00015503	3.8096	0.00040251	r175h - null; r282w - null; wt - null; r175h - r282w; r175h - wt
HexCer 44:1;O2	26.939	0.00015604	3.8068	0.00040329	null - r175h; null - r282w; null - wt; r175h - r282w
HexCer 38:1;O2	26.54	0.00016465	3.7834	0.00042359	r175h - null; r282w - null; wt - null; r175h - r282w; wt - r282w
PC 16:1_18:2	26.186	0.00017281	3.7624	0.00044257	r175h - null; r282w - null; wt - null
PE 18:0_18:2	26.071	0.00017556	3.7556	0.00044759	r175h - null; r282w - null; wt - null; r175h - r282w; wt - r282w
TG 12:0_14:0_18:1	25.92	0.00017926	3.7465	0.00045499	null - r175h; null - r282w; null - wt; r282w - r175h; wt - r175h
PE 16:0_16:1	25.854	0.00018089	3.7426	0.00045707	r175h - null; r282w - null; wt - null
TG 18:0_18:1_20:0	25.679	0.00018537	3.732	0.00046632	null - r175h; null - r282w; null - wt; r175h - wt; r282w - wt
Cer 18:2;O2/24:2	25.388	0.00019309	3.7142	0.00048358	r175h - null; r282w - null; wt - null; wt - r175h; wt - r282w
CAR 20:0	25.057	0.00020239	3.6938	0.00050464	null - r175h; null - r282w; r282w - r175h; wt - r175h
PG 16:0_18:0	24.507	0.00021908	3.6594	0.00054386	r175h - null; r282w - null; wt - null; r175h - r282w; r175h - wt
PI 18:0_22:6	24.219	0.00022851	3.6411	0.0005648	null - r175h; null - r282w; null - wt
PS 18:0_22:5	24.043	0.00023454	3.6298	0.00057718	r175h - null; r282w - null; wt - null
TG 16:0_18:1_18:1	23.9	0.00023957	3.6206	0.00058494	r175h - null; r282w - null; wt - null; r282w - r175h
PE 18:0_20:2	23.895	0.00023976	3.6202	0.00058494	null - r175h; null - r282w; null - wt; r282w - r175h; wt - r175h
TG O-16:0_16:0_17:1	23.805	0.00024301	3.6144	0.0005902	r175h - null; r282w - null; wt - null
TG O-16:0_16:1_18:2	23.777	0.000244	3.6126	0.0005902	r175h - null; r282w - null; wt - null; wt - r282w
MMPE 18:0_18:0	23.47	0.00025556	3.5925	0.00061552	null - r282w; null - wt; r175h - r282w; r175h - wt
CAR 5:0	23.413	0.00025778	3.5888	0.00061823	r175h - null; r282w - null; wt - null; r282w - r175h; wt - r175h; wt - r282w
TG O-16:1_12:0_16:0	23.134	0.00026895	3.5703	0.00063829	null - r175h; null - r282w; null - wt; r175h - r282w; wt - r282w
CAR 4:0	23.124	0.00026938	3.5696	0.00063829	r175h - null; r282w - null; wt - null; wt - r175h
PG 16:0_18:1	23.12	0.00026952	3.5694	0.00063829	r175h - null; r282w - null; wt - null
Cer 18:0;(OH)2/22:0	22.866	0.00028029	3.5524	0.00066102	null - r282w; null - wt; r175h - r282w; r175h - wt
PC O-18:1/18:2	22.734	0.00028609	3.5435	0.0006719	r175h - null; r282w - null; wt - null
PG 18:0_18:2	22.304	0.00030607	3.5142	0.00071586	r175h - null; r282w - null; wt - null
DMPE 14:0_16:0	22.272	0.00030763	3.512	0.00071654	r175h - null; r282w - null; wt - null
TG 18:0_18:1_22:2	21.947	0.00032401	3.4894	0.00075159	null - r175h; null - r282w; null - wt; wt - r175h
Cer 18:1;O2/20:0	21.821	0.00033065	3.4806	0.00076334	r175h - null; r175h - r282w; r175h - wt; wt - r282w
PC 18:2_24:1	21.8	0.00033177	3.4792	0.00076334	null - r175h; null - r282w; null - wt
PE 16:0_22:6	21.333	0.00035805	3.4461	0.00081882	r175h - null; r282w - null; wt - null
TG O-16:0_16:0_22:5	21.32	0.00035878	3.4452	0.00081882	r175h - null; r282w - null; wt - null
TG 17:0_18:1_20:1	21.204	0.00036574	3.4368	0.00083135	null - r175h; null - r282w; null - wt
PC 18:2_18:3	21.146	0.00036924	3.4327	0.00083595	r175h - null; r282w - null; wt - null; r175h - r282w; r175h - wt
TG 17:1_18:1_24:1	21.093	0.00037252	3.4289	0.00084002	null - r175h; null - r282w; null - wt
Cer 18:2;O2/25:0	20.805	0.00039093	3.4079	0.00087803	null - r282w; null - wt; r175h - r282w; r175h - wt; wt - r282w
PA 18:1_18:1	20.533	0.00040933	3.3879	0.00091454	null - r175h; null - r282w; null - wt
PE P-16:0/22:6	20.518	0.00041041	3.3868	0.00091454	r175h - null; r282w - null; wt - null
PE 18:1_24:0	20.322	0.00042441	3.3722	0.00094202	null - r175h; null - r282w; null - wt
DG 16:0_16:0	20.257	0.00042917	3.3674	0.00094887	null - r175h; null - r282w; null - wt; wt - r282w
PC O-16:1/16:0	20.054	0.00044452	3.3521	0.00097897	null - r175h; null - r282w; null - wt; r175h - r282w
OxTG 14:0_16:1_18:1 Ke_or_Epoxy	19.591	0.00048213	3.3168	0.0010577	r175h - null; r282w - null; wt - null; wt - r175h; wt - r282w
Cer 18:0;(OH)2/16:0	19.406	0.0004983	3.3025	0.001089	r175h - null; null - r282w; null - wt; r175h - r282w; r175h - wt
TG O-18:1_16:0_22:1	19.347	0.00050354	3.298	0.0010962	null - r175h; null - r282w; null - wt
TG 18:0_18:1_22:6	19.247	0.00051273	3.2901	0.0011119	null - r175h; null - r282w; null - wt
PC 16:0_16:1	19.219	0.00051527	3.288	0.0011131	r175h - null; r282w - null; wt - null
TG O-18:0_16:0_22:4	19.021	0.00053405	3.2724	0.0011493	r175h - null; r282w - null; wt - null
PC 18:1_20:2	18.977	0.00053842	3.2689	0.0011543	null - r175h; null - r282w; null - wt; r282w - r175h
SE 27:1/16:1	18.714	0.00056501	3.2479	0.0012068	null - r175h; null - r282w; null - wt; wt - r175h
TG 14:0_16:0_17:0	18.381	0.00060103	3.2211	0.0012789	r175h - null; r282w - null; wt - null; r175h - wt; r282w - wt
PE P-16:0/20:4	18.163	0.00062628	3.2032	0.0013276	r175h - null; r282w - null; wt - null
PI 16:0_16:1	18.126	0.00063067	3.2002	0.0013319	r175h - null; r282w - null; wt - null
TG O-18:0_16:0_22:1	17.731	0.00068021	3.1674	0.0014312	null - r175h; null - r282w; null - wt; r175h - wt
PC O-18:0/22:2	17.68	0.00068692	3.1631	0.00144	null - r175h; null - r282w; null - wt; r282w - r175h; wt - r175h
SE 27:1/20:2	17.497	0.0007119	3.1476	0.0014841	null - r175h; null - r282w; null - wt; r282w - r175h; wt - r175h
TG 20:2_22:1_22:2	17.487	0.00071322	3.1468	0.0014841	null - r175h; null - r282w; null - wt
PI 18:0_22:4	17.412	0.00072383	3.1404	0.0015007	null - r175h; null - r282w; null - wt; wt - r282w
TG O-18:1_16:0_18:2	17.271	0.00074419	3.1283	0.0015373	r175h - null; r282w - null; wt - null
TG 18:1_22:4_26:0	17.023	0.00078183	3.1069	0.0016054	null - r175h; null - r282w; null - wt
TG 18:0_18:1_20:4	17.016	0.00078286	3.1063	0.0016054	null - r175h; null - r282w; null - wt
Cer 18:0;(OH)2/20:0	16.87	0.0008061	3.0936	0.0016471	null - r282w; null - wt; r175h - r282w; r175h - wt
PE 14:0_16:0	16.776	0.00082157	3.0854	0.0016713	r175h - null; r282w - null; wt - null
TG P-18:1_16:0_18:2	16.763	0.00082386	3.0841	0.0016713	r175h - null; r282w - null; wt - null
PI 18:0_20:4	16.625	0.00084722	3.072	0.0017126	r175h - null; r282w - null; wt - null
Cer 16:1;O2/23:0	16.589	0.0008535	3.0688	0.0017191	r175h - null; r175h - r282w; r175h - wt
PE O-17:1_20:4	16.451	0.00087797	3.0565	0.0017622	r175h - null; r282w - null; wt - null
LPC 14:0	16.421	0.00088351	3.0538	0.001767	r175h - null; r282w - null; wt - null
LPC 20:1	16.064	0.00095164	3.0215	0.0018966	null - r175h; null - r282w; null - wt; wt - r282w
PE O-14:1_18:2	16.02	0.00096055	3.0175	0.0019076	r175h - null; r282w - null; wt - null
OxLPC 18:1 OH	16.002	0.00096404	3.0159	0.0019079	r175h - null; wt - null; r175h - r282w; wt - r282w
Cer 18:2;O2/16:0	15.975	0.0009696	3.0134	0.0019122	r175h - null; r282w - null; wt - null
CAR 18:1	15.888	0.00098772	3.0054	0.0019411	null - r175h; null - r282w; null - wt; r282w - r175h; wt - r175h
LPC O-18:0	15.853	0.00099503	3.0022	0.0019487	null - r175h; null - r282w; null - wt; wt - r282w
PC 16:0_18:1	15.783	0.0010099	2.9957	0.001971	r175h - null; r282w - null; wt - null; wt - r175h
TG 18:0_18:1_19:0	15.751	0.0010168	2.9928	0.0019777	null - r175h; null - wt; r282w - r175h; r175h - wt; r282w - wt
PC 18:0_20:3	15.726	0.0010224	2.9904	0.0019818	null - r175h; null - r282w; null - wt; r282w - r175h; wt - r175h
LPC 24:1	15.545	0.0010628	2.9735	0.0020531	null - r175h; null - r282w; null - wt
PS 18:1_22:0	15.469	0.0010806	2.9663	0.0020803	null - r175h; null - r282w; null - wt
TG 10:0_14:0_18:1	15.16	0.001156	2.937	0.0022179	null - r175h; null - r282w; null - wt; r282w - r175h; wt - r175h
TG 15:1_18:1_18:2	15.016	0.0011935	2.9232	0.0022754	null - r175h; null - r282w; null - wt
TG P-16:1_14:0_16:0	15.014	0.001194	2.923	0.0022754	r175h - null; wt - null; r175h - r282w; wt - r282w
TG P-20:1_16:0_18:2	14.965	0.0012072	2.9182	0.0022927	r175h - null; r282w - null; wt - null
CAR 16:1	14.95	0.0012112	2.9168	0.0022927	null - r175h; r282w - null; r282w - r175h; wt - r175h
TG 18:0_18:1_18:1	14.891	0.0012271	2.9111	0.0023152	r175h - null; r282w - null; wt - null; r282w - r175h; r282w - wt
LPC 17:1	14.867	0.0012338	2.9087	0.0023201	null - r175h; null - r282w; null - wt; r175h - r282w; r175h - wt
SE 27:1/24:1	14.592	0.001313	2.8817	0.0024608	null - r175h; null - r282w; null - wt; r282w - r175h; wt - r175h
Cer 18:1;O2/24:0	14.535	0.0013301	2.8761	0.0024846	null - r282w; null - wt; r175h - r282w; r175h - wt
TG O-20:0_16:0_18:0	14.515	0.0013362	2.8741	0.0024877	null - r282w; null - wt; r175h - r282w; r175h - wt
Co Q9	14.341	0.0013906	2.8568	0.0025754	r282w - null; wt - null; r282w - r175h; wt - r175h
SM 34:2;O2	14.336	0.0013923	2.8563	0.0025754	r175h - null; r282w - null; wt - null
TG 12:0_16:1_18:1	14.278	0.0014112	2.8504	0.0026017	null - r175h; null - r282w; wt - r175h; wt - r282w
PI 18:0_22:1	14.104	0.0014694	2.8328	0.0027003	null - r175h; null - r282w; null - wt
TG 14:0_18:2_18:3	14.081	0.0014775	2.8305	0.0027064	r175h - null; wt - null; r175h - r282w; wt - r282w
PE 18:1_20:4	13.841	0.0015635	2.8059	0.0028546	r175h - null; r282w - null; wt - null
TG O-16:0_14:0_16:0	13.496	0.0016989	2.7698	0.0030919	r175h - null; r282w - null; wt - null; r175h - wt
PG 18:1_20:2	13.471	0.001709	2.7673	0.0031002	null - r175h; r282w - r175h; wt - r175h
TG 14:0_16:0_16:0	13.422	0.0017296	2.762	0.0031277	r175h - null; r282w - null; wt - null; r175h - wt
CAR 14:1	13.389	0.0017438	2.7585	0.0031432	null - r175h; r282w - r175h; wt - r175h
PE 18:0_22:2	13.302	0.0017811	2.7493	0.0032004	null - r175h; null - r282w; null - wt; wt - r175h
PE P-18:1/20:4	13.133	0.0018572	2.7312	0.0033264	r175h - null; r282w - null; wt - null
Cer 18:1;O2/26:0	13.085	0.0018792	2.726	0.0033553	null - r282w; null - wt; r175h - r282w; r175h - wt
LPE P-16:0	13.049	0.0018963	2.7221	0.0033752	null - r175h; null - r282w; null - wt; r175h - r282w; wt - r282w
OxTG 16:0_16:0_18:1 Ke_or_Epoxy	12.91	0.0019636	2.707	0.0034839	r175h - null; r282w - null; wt - null
DMPE 16:0_18:0	12.702	0.0020698	2.6841	0.003661	null - r175h; null - r282w; null - wt
Cer 16:1;O2/16:0	12.668	0.0020879	2.6803	0.0036815	r175h - null; r175h - r282w; r175h - wt
HBMP 16:0_16:0_16:1	12.539	0.0021582	2.6659	0.0037936	r175h - null; r282w - null; wt - null
PE 17:1_18:2	12.478	0.0021923	2.6591	0.0038417	r175h - null; r282w - null; wt - null
PG 18:1_20:1	12.415	0.0022286	2.652	0.0038931	null - r175h; null - r282w; r282w - r175h; wt - r175h
TG O-18:0_16:0_18:0	12.286	0.0023046	2.6374	0.0040135	r175h - null; r175h - r282w; r175h - wt
OxTG 16:0_18:0_18:1 Ke_or_Epoxy	12.168	0.0023774	2.6239	0.0041276	r175h - null; r282w - null; wt - null
PC 18:1_20:1	11.94	0.0025257	2.5976	0.0043718	null - r175h; null - r282w; null - wt; r282w - r175h
PG 18:1_22:5	11.799	0.0026235	2.5811	0.0045271	null - r282w; r175h - r282w; wt - r282w
OxTG 16:0_18:0_20:1 Ke_or_Epoxy	11.757	0.0026537	2.5762	0.0045653	r175h - null; r282w - null; wt - null
DG 18:1_18:2	11.615	0.0027586	2.5593	0.0047314	null - r175h; null - r282w; null - wt; r175h - r282w; wt - r282w
Cer 18:1;O2/25:0	11.399	0.0029276	2.5335	0.0050061	null - r282w; null - wt; r175h - r282w; r175h - wt
PE 19:1_18:2	11.299	0.0030103	2.5214	0.005132	r175h - null; r282w - null; wt - null
LPC 30:0	11.149	0.0031401	2.5031	0.0053373	null - r282w; r175h - r282w; wt - r282w
PG 18:1_18:3	11.126	0.0031606	2.5002	0.005356	r175h - null; wt - null; r175h - r282w; wt - r282w
OxTG 16:0_18:0_17:1 Ke_or_Epoxy	11.107	0.0031782	2.4978	0.0053697	r175h - null; r282w - null; wt - null; r175h - r282w
PI 18:0_22:5	11.065	0.0032165	2.4926	0.0054182	null - r175h; null - r282w; null - wt; r282w - r175h
PG 18:1_20:4	11.014	0.0032636	2.4863	0.0054813	null - r175h; null - r282w; wt - r282w
PC O-16:1/18:2	10.909	0.0033632	2.4732	0.0056318	r175h - null; r282w - null; wt - null
PC 18:2_18:2	10.749	0.0035222	2.4532	0.0058806	r175h - null; r282w - null; wt - null
CL 16:1_18:1_18:1_18:2	10.702	0.0035713	2.4472	0.0059452	null - r175h; null - r282w; null - wt; wt - r282w
PMeOH 16:0_18:1	10.55	0.0037344	2.4278	0.0061985	null - r175h; null - r282w; null - wt
TG 17:1_18:1_18:1	10.524	0.0037634	2.4244	0.0062143	null - r175h; null - r282w; null - wt
PC 18:2_20:1	10.521	0.0037659	2.4241	0.0062143	null - r175h; null - r282w; null - wt
OxTG 16:0_16:1_16:1 Ke_or_Epoxy	10.499	0.003791	2.4212	0.00622	null - r175h; null - r282w; null - wt; r175h - r282w; wt - r282w
TG 16:0_18:1_23:0	10.499	0.0037914	2.4212	0.00622	null - r175h; null - wt; r282w - r175h; r282w - wt
TG O-16:0_14:0_18:2	10.44	0.0038579	2.4136	0.006311	r175h - null; r282w - null; wt - null; wt - r282w
PS 18:0_20:4	10.405	0.003898	2.4092	0.0063582	r282w - null; wt - null; r282w - r175h; wt - r175h
LPE 18:0	10.377	0.003931	2.4055	0.0063936	null - r175h; null - r282w; null - wt; r175h - r282w; wt - r282w
OxTG 16:0_18:1_16:1 Ke_or_Epoxy	10.364	0.0039469	2.4037	0.006401	null - r282w; null - wt; r175h - r282w; wt - r282w
HexCer 34:1;O2	10.184	0.0041661	2.3803	0.0067372	r175h - null; wt - null; r175h - r282w; wt - r282w
PE O-16:0/16:0	9.9601	0.004462	2.3505	0.0071817	r175h - null; r282w - null; wt - null
TG O-16:0_16:0_20:5	9.9569	0.0044663	2.35	0.0071817	r175h - null; r282w - null; wt - null
TG 16:0_18:1_24:1	9.9197	0.0045181	2.345	0.0072443	null - r175h; null - r282w; null - wt
LPE P-20:0	9.838	0.0046342	2.334	0.0074095	null - r175h; null - r282w; null - wt; wt - r175h
TG 16:0_16:1_18:1	9.7186	0.0048106	2.3178	0.007661	r175h - null; r282w - null; wt - null
PI 18:0_20:1	9.7134	0.0048186	2.3171	0.007661	null - r175h; null - r282w; null - wt
Cer 18:1;O2/22:0	9.6374	0.0049356	2.3067	0.007825	r175h - null; null - r282w; r175h - r282w; r175h - wt
PI 18:0_22:2	9.5304	0.0051064	2.2919	0.0080732	null - r175h; null - r282w; null - wt
LPC 16:1	9.4667	0.0052114	2.283	0.0082164	r175h - null; r282w - null; wt - null; wt - r282w
Cer 42:4;O	9.392	0.0053382	2.2726	0.0083929	null - r175h; null - r282w; wt - r282w
TG 10:0_16:1_18:1	9.3642	0.0053864	2.2687	0.0084451	null - r175h; r282w - r175h; wt - r175h
TG 16:0_18:0_24:0	9.2361	0.0056156	2.2506	0.0087745	null - r175h; null - r282w; null - wt
Cer 18:2;O2/26:1	9.2296	0.0056274	2.2497	0.0087745	r175h - null; r175h - r282w; wt - r282w
PS 38:1	9.1535	0.0057697	2.2388	0.0089715	null - r175h; null - r282w; null - wt
PE P-18:1/22:5	8.9531	0.0061664	2.21	0.0095622	r175h - null; r282w - null; wt - null
TG 17:0_18:1_20:2	8.9099	0.0062563	2.2037	0.0096751	null - r175h; null - r282w; null - wt
PE P-16:0/20:5	8.8641	0.0063534	2.197	0.0097984	r175h - null; r282w - null; wt - null
PI 18:0_20:2	8.7608	0.0065795	2.1818	0.01012	null - r175h; null - r282w; null - wt; wt - r175h
PG 18:1_22:2	8.7195	0.0066726	2.1757	0.010235	null - r175h; r282w - r175h; wt - r175h
LPC O-16:0	8.6618	0.0068056	2.1671	0.010409	r175h - null; wt - null; r175h - r282w; wt - r282w
DG 18:1_20:4	8.6545	0.0068227	2.166	0.010409	null - r282w; r175h - r282w; wt - r282w
TG 16:0_17:1_18:1	8.6205	0.0069028	2.161	0.010503	null - r175h; null - r282w; null - wt
PE O-17:1_18:2	8.5911	0.0069731	2.1566	0.010581	null - r175h; null - r282w; null - wt
PC O-18:1/18:1	8.5549	0.0070608	2.1511	0.010652	r175h - null; r282w - null; wt - null
ST 27:1;O	8.5512	0.0070697	2.1506	0.010652	r175h - null; r282w - null; wt - null
Cer 18:2;O2/24:1	8.5486	0.0070761	2.1502	0.010652	null - r175h; null - r282w; r175h - r282w; wt - r282w
TG 17:0_18:1_22:1	8.5295	0.0071231	2.1473	0.010694	null - r175h; null - r282w; null - wt
CAR 22:0	8.4449	0.0073359	2.1345	0.010985	r282w - null; wt - null; r282w - r175h
PC 18:1_22:4	8.4293	0.0073762	2.1322	0.011001	null - r175h; null - r282w; null - wt
HexCer 40:2;O2	8.4256	0.0073855	2.1316	0.011001	null - r282w; r175h - r282w; wt - r175h; wt - r282w
DG 17:1_18:1	8.3454	0.0075965	2.1194	0.011285	null - r175h; null - r282w; wt - r282w
PS 18:1_22:1	8.3346	0.0076256	2.1177	0.011299	null - r175h; null - r282w; null - wt
PI 18:1_18:1	8.259	0.0078321	2.1061	0.011574	r175h - null; r282w - null; wt - null
PC 18:1_22:2	8.1947	0.0080134	2.0962	0.011811	null - r175h; r282w - r175h; wt - r175h
PG 18:1_22:6	8.1668	0.0080938	2.0918	0.011899	null - r175h; null - r282w; wt - r175h; wt - r282w
MMPE 18:1_18:2	8.0579	0.0084169	2.0748	0.012342	r175h - null; r282w - null; wt - null
PG 18:2_20:2	7.9949	0.0086113	2.0649	0.012594	null - r175h; null - r282w; wt - r282w
PE P-18:1/22:6	7.9645	0.008707	2.0601	0.012701	null - r175h; null - r282w; null - wt
PE P-16:0/18:2	7.8762	0.0089929	2.0461	0.013085	r175h - null; r282w - null; wt - null
TG O-18:1_16:0_17:0	7.7537	0.0094091	2.0265	0.013655	r175h - null; r282w - null; r175h - wt
TG O-16:0_14:0_17:1	7.7467	0.0094336	2.0253	0.013656	r175h - null; r175h - r282w; r175h - wt
PE O-17:1_20:3	7.7193	0.0095306	2.0209	0.013761	null - r175h; null - r282w; null - wt
LPC O-18:1	7.6961	0.0096132	2.0171	0.013845	null - r282w; wt - r175h; wt - r282w
PC O-16:1/16:1	7.6245	0.0098746	2.0055	0.014185	r175h - null; r282w - null; wt - null
TG 18:1_18:1_18:1	7.5769	0.010053	1.9977	0.014381	r175h - null; r282w - null; wt - null
PG 17:0_18:1	7.5747	0.010062	1.9973	0.014381	r175h - null; wt - null; r175h - r282w; wt - r282w
TG 10:0_15:0_18:1	7.5621	0.01011	1.9953	0.014414	null - r175h; null - wt; r282w - r175h
TG O-18:0_16:0_20:1	7.4315	0.010625	1.9737	0.015109	null - r175h; null - r282w; null - wt
TG O-20:1_16:0_18:1	7.412	0.010704	1.9704	0.015184	null - r175h; null - r282w; null - wt
PE 18:1_24:2	7.3628	0.010909	1.9622	0.015436	r175h - null; r175h - r282w; r175h - wt
TG O-18:1_18:1_22:2	7.3263	0.011063	1.9561	0.015616	r175h - null; r282w - null; wt - null
Cer 18:1;O2/23:0	7.256	0.011369	1.9443	0.016007	r175h - null; r175h - r282w; r175h - wt
PC P-18:1/18:1	7.1802	0.011711	1.9314	0.016448	r282w - null; wt - null
PG 18:1_18:2	7.1583	0.011812	1.9277	0.016548	null - r282w; r175h - r282w; wt - r282w
Cer 18:0;(OH)2/18:0	7.0763	0.012201	1.9136	0.017051	r175h - r282w; r175h - wt
DG 18:2_20:2	7.053	0.012314	1.9096	0.017166	null - r282w; r175h - r282w; wt - r282w
PE O-15:1_18:2	6.9418	0.012873	1.8903	0.017874	r175h - null; r282w - null; wt - null
TG 16:0_16:0_18:2	6.939	0.012887	1.8899	0.017874	r175h - null; wt - null; wt - r282w
TG 18:1_20:2_22:1	6.9334	0.012916	1.8889	0.017874	null - r175h; null - r282w
PC O-18:0/18:1	6.8552	0.01333	1.8752	0.018401	null - r175h; r282w - r175h; wt - r175h
PC 18:1_18:2	6.7828	0.013728	1.8624	0.018905	r175h - null; r282w - null; wt - null
TG O-18:0_10:0_14:0	6.7091	0.014148	1.8493	0.019436	null - r282w; null - wt
TG 14:0_16:0_18:0	6.5641	0.015023	1.8232	0.020588	r175h - null; r282w - null; wt - null
OxLPC 18:4 OOO	6.5354	0.015204	1.818	0.020787	r282w - null; wt - null
TG 18:1_18:2_22:5	6.4904	0.015494	1.8098	0.021131	r175h - null; r282w - null; wt - null
TG 18:1_18:2_20:3	6.476	0.015588	1.8072	0.021209	null - r175h; null - r282w; wt - r282w
TG 18:0_18:0_18:1	6.4378	0.015841	1.8002	0.021501	r282w - null; r175h - wt; r282w - wt
HexCer 42:3;O2	6.2668	0.017038	1.7686	0.023071	null - r175h; null - r282w; wt - r175h
PG 17:1_18:1	6.2583	0.017101	1.767	0.023101	r175h - null; r175h - r282w; wt - r282w
PC O-16:0/16:1	6.2066	0.017487	1.7573	0.023566	r282w - null; wt - null; wt - r175h
PE 18:0_18:1	6.1634	0.017818	1.7491	0.023955	null - r282w; r175h - r282w; wt - r282w
TG 18:1_18:2_18:2	6.1435	0.017973	1.7454	0.02404	wt - null; r175h - r282w; wt - r282w
SM 32:1;O2	6.1417	0.017986	1.7451	0.02404	null - r175h; null - r282w; null - wt
PI 18:0_19:2	6.1389	0.018009	1.7445	0.02404	null - r175h; null - r282w; wt - r175h; wt - r282w
CL 18:1_18:1_18:2_18:2	6.0981	0.018333	1.7368	0.024415	null - r175h; null - r282w; wt - r282w
TG 17:0_18:0_18:1	6.0505	0.01872	1.7277	0.024872	null - wt; r175h - wt; r282w - wt
TG 12:0_18:1_18:2	6.0176	0.018993	1.7214	0.025176	wt - r175h; wt - r282w
Hex2Cer 42:1;O2	6.0078	0.019076	1.7195	0.025226	null - r282w; r175h - r282w; r175h - wt
PC 18:1_20:3	5.9999	0.019142	1.718	0.025255	r175h - null; r282w - null; wt - null
PS 18:0_18:1	5.9446	0.019618	1.7073	0.025823	r175h - null; wt - null; r175h - r282w
PC 18:1_18:1	5.9382	0.019674	1.7061	0.025837	null - r175h; null - r282w; null - wt
TG 16:0_18:1_18:2	5.91	0.019923	1.7006	0.026103	wt - null; wt - r175h; wt - r282w
PC 18:0_22:4	5.8529	0.02044	1.6895	0.026718	r175h - null; r282w - null; wt - null
LPC 16:0	5.7274	0.021635	1.6648	0.028215	null - r282w; r175h - r282w; wt - r282w
Cer 18:2;O2/23:0	5.7172	0.021735	1.6628	0.028281	null - r282w; wt - r175h; wt - r282w
DG 18:1_18:3	5.7064	0.021844	1.6607	0.028357	r175h - null; r175h - r282w; wt - r282w
PI 18:0_18:1	5.6939	0.021969	1.6582	0.028454	r175h - null; r282w - null; wt - null
TG 14:0_18:2_18:2	5.6831	0.022078	1.656	0.02853	wt - null; wt - r175h; wt - r282w
TG 14:1_17:1_18:1	5.6237	0.022689	1.6442	0.029253	null - r175h; r282w - r175h
Co Q10	5.5562	0.02341	1.6306	0.030113	null - r282w; wt - r175h; wt - r282w
CAR 18:2	5.4848	0.024203	1.6161	0.031064	r282w - r175h; wt - r175h
TG O-20:1_16:0_17:0	5.4535	0.024561	1.6097	0.031452	null - r282w; null - wt; r175h - wt
TG 18:1_18:1_20:1	5.4123	0.025044	1.6013	0.031997	null - r175h; r282w - r175h; wt - r175h
TG 16:1_18:1_18:2	5.3459	0.025845	1.5876	0.032946	null - r282w; r175h - r282w; wt - r282w
LPC 18:1	5.3306	0.026035	1.5844	0.033114	null - r282w; r175h - r282w; wt - r282w
DG 16:0_16:1	5.2451	0.027124	1.5667	0.034421	wt - null; wt - r175h; wt - r282w
TG 16:1_17:1_18:1	5.1684	0.02815	1.5505	0.035644	null - r175h; null - r282w
TG 14:0_16:0_22:6	5.1607	0.028256	1.5489	0.035698	wt - r175h; wt - r282w
DMPE 16:1_18:1	5.1165	0.028873	1.5395	0.036396	r175h - null; r282w - null; wt - null
Cer 18:0;(OH)3/24:0	4.9779	0.030916	1.5098	0.038886	null - r282w; null - wt
LPC O-16:1	4.9631	0.031145	1.5066	0.039087	null - r282w; r175h - r282w; wt - r282w
TG O-16:0_18:1_20:2	4.9264	0.031721	1.4987	0.039722	r282w - null; wt - null
TG 14:0_18:1_18:2	4.9018	0.032114	1.4933	0.040125	wt - r175h; wt - r282w
PI 16:0_18:1	4.8452	0.033045	1.4809	0.041197	r175h - null; wt - null; r175h - r282w
LPC 26:0	4.8048	0.033728	1.472	0.041956	r175h - r282w
PS 18:0_22:4	4.7571	0.034558	1.4614	0.042895	r175h - null; wt - null
TG 18:1_18:2_18:3	4.7304	0.035035	1.4555	0.043391	wt - null; wt - r282w
PE P-16:0/16:0	4.7091	0.035419	1.4508	0.043771	null - r175h; null - r282w; null - wt
TG 14:0_15:0_16:0	4.6965	0.035651	1.4479	0.043962	r282w - null; r282w - wt
TG 14:0_16:0_18:1	4.6683	0.036172	1.4416	0.044508	r175h - null; r282w - null
TG P-18:1_15:0_16:0	4.6395	0.036717	1.4351	0.04508	r175h - null; r282w - null; wt - null
PE 18:1_22:2	4.6284	0.036928	1.4326	0.045241	wt - r175h; wt - r282w
PC 16:0_16:0	4.6108	0.037268	1.4287	0.045559	r175h - null; r175h - r282w
LPC 18:0	4.5892	0.037691	1.4238	0.045977	null - r282w; wt - r282w
TG 16:0_18:2_20:4	4.5638	0.038195	1.418	0.046491	wt - r282w
TG 16:0_18:1_22:6	4.5549	0.038374	1.416	0.046608	null - r282w; wt - r282w
TG 16:0_16:0_17:0	4.5408	0.038659	1.4127	0.046854	r175h - null; r282w - null
TG 16:0_18:0_18:0	4.5348	0.038782	1.4114	0.046903	r175h - null
TG 14:1_16:1_18:2	4.4694	0.040143	1.3964	0.048445	wt - r175h; wt - r282w
